# Supplementary material for: First-In-Class CD13-Targeted Tissue Factor tTF-NGR in Patients with Recurrent or Refractory Malignant Tumors: Results of a Phase I Dose-Escalation Study
Source: Cancers (Basel). 2020 Jun 7;12(6):1488. doi: 10.3390/cancers12061488 (PMC7352358; doi:10.3390/cancers12061488)
Supplement: Supplementary file 1 [file cancers-12-01488-s001.zip]

Archive with 2 entries (2 files):
- cancers-841723_Protocol_final.pdf
- cancers-841723_supplementary_for_XMLberdel corr.pdf
